# Supplementary material for: From Epimedium to Neuroprotection: Exploring the Potential of Wushanicaritin
Source: Foods. 2024 May 11;13(10):1493. doi: 10.3390/foods13101493 (PMC11119816; doi:10.3390/foods13101493)
Supplement: Supplementary file 1 [file foods-13-01493-s001.zip]

Archive with 1 entries (1 files):
- foods-2980602-supplementary.pdf
